# Supplementary material for: Polypyrrole–Tungsten Oxide Nanocomposite Fabrication through Laser-Based Techniques for an Ammonia Sensor: Achieving Room Temperature Operation
Source: Polymers (Basel). 2023 Dec 26;16(1):79. doi: 10.3390/polym16010079 (PMC10780584; doi:10.3390/polym16010079)
Supplement: Supplementary file 1 [file polymers-16-00079-s001.zip]

Archive with 1 entries (1 files):
- polymers-2792504-supplementary.pdf
